# Supplementary material for: Comparative Efficacy and Acceptability of Anti-inflammatory Agents on Major Depressive Disorder: A Network Meta-Analysis
Source: Front Pharmacol. 2021 Jul 1;12:691200. doi: 10.3389/fphar.2021.691200 (PMC8281269; doi:10.3389/fphar.2021.691200)
Supplement: Supplementary file 1 [file DataSheet1.ZIP]

Archive with 21 entries (21 files):
- Figure S1 Risk of bias graph.tif
- Figure S2 Risk of bias summary.tif
- Figure S3 (A) The forest plot of pairwise meta-analysis of efficacy.tif
- Figure S3 (B) The forest plot of pairwise meta-analysis of acceptability.tif
- Figure S3 (C) The forest plot of pairwise meta-analysis of remission.tif
- Figure S4 (A) The PSRF of the model for efficacy.tif
- Figure S4 (B) The PSRF of the model for acceptability.tif
- Figure S4 (C) The PSRF of the model for remission.tif
- Figure S5 (A1) The density plot and trace plot of the model for efficacy.tif
- Figure S5 (A2) The density plot and trace plot of the model for efficacy.tif
- Figure S5 (B1) The density plot and trace plot of the model for acceptability.tif
- Figure S5 (B2) The density plot and trace plot of the model for acceptability.tif
- Figure S5 (C1) The density plot and trace plot of the model for remission.tif
- Figure S5 (C2) The density plot and trace plot of the model for remission.tif
- Figure S6 Two-dimensional graphs about risk on efficacy and acceptability.tif
- Figure S7 (A) Comparison-adjusted funnel plots of efficacy.tif
- Figure S7 (B) Comparison-adjusted funnel plots of acceptability.tif
- Figure S7 (C) Comparison-adjusted funnel plots of remission.tif
- Figure S8-1 Forest plots about adverse events of anti-inflammatory agents vs. placebo.tif
- Figure S8-2 Forest plots about adverse events of anti-inflammatory agents vs. placebo.tiff
- Figure S8-3 Forest plots about adverse events of anti-inflammatory agents vs. placebo.tif
