# Supplementary material for: Comparative Efficacy and Acceptability of Anti-inflammatory Agents on Major Depressive Disorder: A Network Meta-Analysis
Source: Front Pharmacol. 2021 Jul 1;12:691200. doi: 10.3389/fphar.2021.691200 (PMC8281269; doi:10.3389/fphar.2021.691200)
Supplement: Supplementary file 2 [file DataSheet2.ZIP]

Archive with 4 entries (4 files):
- Table S2 The residual deviance of outcome.docx
- Table S3 The result of meta-regression .docx
- Table S4 PRISMA NMA checklist.docx
- Table S1 Search strategies.docx
